# Supplementary material for: Systematic Review and Meta-Analysis of the Efficacy of Interventions Applied during Primary Processing to Reduce Microbial Contamination on Pig Carcasses
Source: Foods. 2022 Jul 15;11(14):2110. doi: 10.3390/foods11142110 (PMC9315615; doi:10.3390/foods11142110)
Supplement: Supplementary file 1 [file foods-11-02110-s001.zip]

Archive with 1 entries (1 files):
- foods-1688196-supplementary.pdf
